# Supplementary material for: Clinical and genetic features of primary ciliary dyskinesia in a cohort of consecutive clinically suspect children in western China
Source: BMC Pediatr. 2022 Jul 8;22:402. doi: 10.1186/s12887-022-03469-x (PMC9264530; doi:10.1186/s12887-022-03469-x)
Supplement: Supplementary file 1 — Additional file 1. [file 12887_2022_3469_MOESM1_ESM.xls]

## Sheet: genes included in panel
genes included in the respiratory panel genetic analysis
ABCA3	ABCD4	ABL1	ACADS	ACADSB	ACADVL	ACD	ACE
ACP5	ACTA1	ACTA2	ACTB	ACVR1	ACVRL1	ADA	ADA2
ADAM17	ADAMTS13	ADAMTS2	ADAMTSL2	ADAR	ADCY6	ADGRE2	ADGRG6
ADRB2	AFF4	AGA	AGK	AGRN	AGT	AGTR1	AHDC1
AHI1	AICDA	AIFM1	AIMP2	AIRE	AK2	AKT1	ALAD
ALDH7A1	ALMS1	ALOX5	ALPL	AMER1	ANKH	ANO3	AP1S3
AP3B1	AP3D1	APOL1	ARL13B	ARL3	ARMC4	ARMC9	ARPC1B
ARSB	ARX	ASAH1	ASCL1	ASNS	ATAD1	ATM	ATP5F1A
ATP6AP1	ATP6V0A2	ATP6V1E1	B2M	B9D1	B9D2	BACH2	BAG3
BANF1	BAP1	BCHE	BCL10	BCL11B	BCS1L	BDNF	BIN1
BLM	BLNK	BLOC1S3	BLOC1S6	BMP2	BMPER	BMPR1B	BMPR2
BOLA3	BRAF	BRAT1	BRCA1	BRCA2	BRF1	BRIP1	BTD
BTK	BTNL2	C1QA	C1QB	C1QBP	C1QC	C1R	C1S
C2	C3	C4A	C4B	C5	C6	C7	C8A
C8B	C8G	C9	CA5A	CARD11	CARD14	CARD9	CARMIL2
CASP10	CASP8	CASR	CAV1	CC2D2A	CCBE1	CCDC103	CCDC114
CCDC151	CCDC39	CCDC40	CCDC65	CCL11	CCND1	CCNO	CD19
CD247	CD27	CD3D	CD3E	CD3G	CD40	CD40LG	CD46
CD55	CD59	CD70	CD79A	CD79B	CD81	CD8A	CDCA7
CDK5	CDKL5	CDKN1B	CDSN	CDT1	CEBPE	CENPF	CEP104
CEP120	CEP290	CEP41	CEP57	CFAP298	CFB	CFD	CFH
CFHR1	CFHR2	CFHR3	CFHR5	CFI	CFL2	CFP	CFTR
CHAT	CHCHD10	CHD7	CHMP2B	CHRNA1	CHRNA3	CHRNA5	CHRNB1
CHRND	CHRNE	CHRNG	CHST14	CIITA	CLCN7	CLEC7A	CLPB
CNTN1	CNTNAP1	CNTNAP2	COA8	COG4	COL11A2	COL1A1	COL1A2
COL2A1	COL3A1	COL4A2	COL6A1	COL6A2	COL6A3	COL7A1	COLEC11
COLQ	COPA	COQ4	CORO1A	COX10	COX14	COX15	COX20
COX4I2	COX6B1	COX8A	CPLANE1	CPOX	CPT2	CR2	CREBBP
CRLF1	CRPPA	CRYAB	CSF2	CSF2RA	CSF2RB	CSF3R	CSPP1
CTC1	CTLA4	CTPS1	CTSC	CTSD	CUL7	CXCR4	CYB5R3
CYBA	CYBB	CYP27A1	CYP2A6	D2HGDH	DCHS1	DCLRE1C	DCTN1
DDR2	DDX58	DES	DHCR7	DICER1	DKC1	DLEC1	DMD
DMRT1	DNA2	DNAAF1	DNAAF2	DNAAF3	DNAAF4	DNAAF5	DNAH1
DNAH11	DNAH5	DNAH9	DNAI1	DNAI2	DNAJB13	DNAJC21	DNAL1
DNASE1	DNASE1L3	DNM2	DNMT3B	DOCK2	DOCK8	DOK7	DPAGT1
DPM1	DPM2	DRC1	DSG1	DSP	DST	DTNBP1	DYNC2H1
DYNC2LI1	EBP	ECHS1	ECM1	EDA	EDN1	EDN3	EDNRA
EFEMP2	EFL1	EFTUD2	EGFR	EGR2	EIF2AK4	EIF4A3	ELANE
ELN	ELOVL4	ELP1	ENG	EPG5	EPOR	ERBB2	ERBB3
ERBB4	ERCC2	ERCC4	ERCC6	ERCC6L2	EVC	EVC2	EXOSC3
EXOSC8	EXOSC9	EXTL3	F12	F13A1	F2	FAAP24	FADD
FAM111B	FAM20C	FANCA	FANCB	FANCC	FANCD2	FANCE	FANCF
FANCG	FANCI	FANCL	FANCM	FARSB	FAS	FASLG	FASTKD2
FAT4	FBLN5	FBN1	FBP1	FCGR1A	FCGR2A	FCGR2B	FCGR3A
FCN3	FERMT1	FERMT3	FGF10	FGF20	FGFR1	FGFR2	FGFR3
FHL1	FKBP14	FKRP	FKTN	FLCN	FLNA	FLNB	FLNC
FOXF1	FOXG1	FOXN1	FOXP3	FOXRED1	FPR1	FRAS1	FREM2
FTL	FUCA1	FUT8	G6PC3	G6PD	GAA	GABBR2	GALNS
GAS8	GATA2	GBA	GDF1	GDNF	GFER	GFI1	GFPT1
GINS1	GJA1	GLA	GLB1	GLE1	GLI3	GLUL	GMNN
GMPPB	GNAI3	GNAL	GNE	GNPTAB	GNS	GPC3	GRHL2
GRIP1	GUCY2C	GZF1	HAAO	HABP2	HADHA	HADHB	HAX1
HELLS	HES7	HEXA	HFE	HGSNAT	HLA-DRB1	HLA-G	HLCS
HMBS	HMOX1	HNMT	HPS1	HPS3	HPS4	HPS5	HPS6
HRAS	HSPD1	HSPG2	HTT	HYDIN	HYLS1	HYOU1	ICOS
IDS	IDUA	IFIH1	IFNAR2	IFNG	IFNGR1	IFNGR2	IFT140
IFT172	IFT43	IFT52	IFT80	IFT81	IGHMBP2	IGLL1	IKBKB
IKBKG	IKZF1	IL10	IL10RA	IL10RB	IL12B	IL12RB1	IL13
IL17F	IL17RA	IL17RC	IL1RN	IL21	IL21R	IL23R	IL2RA
IL2RG	IL36RN	IL4R	IL6	IL6R	IL7R	INO80	INPP5E
INPP5K	INPPL1	INTU	INVS	IRAK1	IRAK3	IRAK4	IRF2BP2
IRF3	IRF4	IRF7	IRF8	ISG15	ITCH	ITGA3	ITGA7
ITGA8	ITGB2	ITK	JAGN1	JAK1	JAK2	JAK3	JPH2
KAT6A	KAT6B	KCNE3	KCNJ5	KCNK3	KCNQ2	KDM6A	KIAA0556
KIAA0586	KIAA1109	KIF7	KLHL41	KLHL7	KMT2A	KMT2B	KMT2D
KRAS	KRT13	LACC1	LAMA2	LAMTOR2	LAT	LBR	LCK
LEP	LGI4	LIAS	LIFR	LIG1	LIG4	LIPT2	LMNA
LMOD3	LONP1	LPIN2	LRBA	LRP2	LRP4	LRPPRC	LRRC6
LTBP3	LTBP4	LYRM4	LYRM7	LYST	MAD2L2	MAGT1	MALT1
MAP3K14	MAP3K20	MARS1	MASP1	MASP2	MATR3	MCCC1	MCM4
MECP2	MED12	MEFV	MEGF10	MFN2	MGME1	MGP	MID1
MKKS	MKS1	MMAA	MMAB	MMP1	MOGS	MPC1	MPDU1
MPZ	MRE11	MRPL3	MRPS34	MRTFA	MS4A1	MS4A2	MSH6
MSN	MTHFD1	MTHFR	MTM1	MUC5B	MUC7	MUSK	MVK
MYBPC1	MYCN	MYD88	MYH7	MYL2	MYL3	MYO9A	MYOT
MYSM1	NAA10	NAGLU	NAGS	NALCN	NBAS	NBN	NCF1
NCF2	NCF4	NCSTN	NDN	NDUFA1	NDUFA10	NDUFA11	NDUFA12
NDUFA2	NDUFA9	NDUFAF1	NDUFAF2	NDUFAF3	NDUFAF4	NDUFAF5	NDUFAF6
NDUFB11	NDUFB3	NDUFB9	NDUFS1	NDUFS2	NDUFS3	NDUFS4	NDUFS6
NDUFS7	NDUFS8	NDUFV1	NDUFV2	NEB	NEK1	NEK8	NF1
NFAT5	NFE2L2	NFIX	NFKB1	NFKB2	NFKBIA	NFU1	NHEJ1
NHP2	NIPBL	NKX2-1	NLRC4	NLRP1	NLRP12	NLRP3	NME8
NOD2	NOP10	NPC2	NPHP1	NPHP3	NPSR1	NRAS	NRXN1
NSDHL	NSMCE3	NUBPL	OAS1	OCLN	OFD1	ORAI1	ORC1
ORC4	ORC6	OSTM1	OTULIN	PALB2	PAM16	PARN	PBX1
PCCA	PCCB	PCK1	PDE6D	PDGFRA	PEPD	PET100	PEX1
PEX7	PGM1	PGM3	PHF11	PHGDH	PHOX2B	PIBF1	PIEZO1
PIEZO2	PIGT	PIH1D3	PIK3CD	PIK3R1	PIP5K1C	PKHD1	PLA2G7
PLAA	PLCB4	PLCG2	PLEC	PLEKHG5	PLEKHM1	PLG	PLOD1
PLP1	PMP22	PMS2	PNP	POLA1	POLD1	POLE	POLE2
POLG	POLR3A	POMK	POMT2	POR	PORCN	PQBP1	PRF1
PRKAG2	PRKCD	PRKCSH	PRKDC	PRNP	PROC	PROS1	PRPS1
PRRX1	PSAP	PSEN1	PSENEN	PSMB8	PSTPIP1	PTCH1	PTCH2
PTEN	PTF1A	PTGER2	PTH1R	PTPN22	PTPRC	PURA	RAB27A
RAB3GAP2	RAC2	RAD51	RAD51C	RAG1	RAG2	RANBP2	RAPSN
RARB	RARS2	RASGRP1	RBCK1	RBM10	RELB	REN	RET
RFT1	RFWD3	RFX5	RFXANK	RFXAP	RHOH	RIN2	RIPK1
RMND1	RMRP	RNASEH1	RNASEH2A	RNASEH2B	RNASEH2C	RNF125	RNF168
RNF31	RNU4ATAC	RORC	RPGR	RPGRIP1L	RPS26	RPS28	RPSA
RSPH1	RSPH3	RSPH4A	RSPH9	RSPO2	RTEL1	RUNX2	RYR1
SALL4	SAMD9	SAMD9L	SAMHD1	SARS2	SBDS	SCARF2	SCGB3A2
SCN2A	SCN4A	SCN5A	SCNN1A	SCNN1B	SCNN1G	SCO1	SCO2
SDCCAG8	SDHA	SDHAF2	SDHC	SDHD	SEC61A1	SELENBP1	SELENON
SEMA3E	SERPINA1	SERPINC1	SERPING1	SERPINH1	SETBP1	SF3B4	SFTPA1
SFTPA2	SFTPB	SFTPC	SGCG	SGSH	SH2B3	SH2D1A	SH3BP2
SHH	SIK1	SIK3	SKI	SKIV2L	SLC12A6	SLC25A1	SLC25A12
SLC25A20	SLC25A24	SLC26A2	SLC29A3	SLC34A2	SLC35C1	SLC37A4	SLC46A1
SLC52A2	SLC52A3	SLC5A7	SLC6A5	SLC7A7	SLX4	SMAD4	SMAD9
SMARCAL1	SMARCD2	SMN1	SMPD1	SNAP25	SNIP1	SNRPB	SNRPN
SNX10	SOST	SOX18	SOX9	SP110	SP7	SPAG1	SPECC1L
SPEG	SPINK5	SQSTM1	SRP72	SSR4	STAC3	STAT1	STAT2
STAT3	STAT5B	STIM1	STING1	STK11	STK4	STN1	STRA6
STT3B	STX11	STXBP2	SUCLA2	SUCLG1	SUFU	SURF1	SYNE2
TACO1	TALDO1	TAP1	TAP2	TAPBP	TARDBP	TAZ	TBK1
TBX1	TBX21	TBX3	TCF3	TCF4	TCIRG1	TCN2	TCTEX1D2
TCTN1	TCTN2	TCTN3	TECPR2	TERC	TERT	TFRC	TGFB1
TGFB2	TGFBR1	TGFBR2	THAP1	THBD	TICAM1	TIMMDC1	TINF2
TIRAP	TK2	TLR3	TLR5	TMC6	TMC8	TMEM107	TMEM126B
TMEM138	TMEM216	TMEM231	TMEM237	TMEM67	TMEM70	TNF	TNFAIP3
TNFRSF11A	TNFRSF13B	TNFRSF13C	TNFRSF1A	TNFRSF4	TNFSF11	TNFSF12	TNPO3
TP53	TP63	TPI1	TPM2	TPM3	TPP1	TPP2	TRAF3
TRAF3IP2	TRAF7	TRAK1	TREX1	TRIM2	TRNT1	TRPA1	TRPS1
TRPV4	TSC1	TSC2	TSEN54	TSFM	TSPYL1	TTC21B	TTC25
TTC37	TTC7A	TTN	TUBB4A	TUBB6	TYK2	UBA1	UBE2T
UBE3B	UFM1	UNC119	UNC13D	UNC93B1	UNG	USB1	USP18
VCL	VHL	VPS13B	VPS45	VRK1	WAS	WDR1	WDR19
WDR34	WDR35	WDR60	WIPF1	WNT3	WRAP53	WRN	XIAP
XRCC2	XYLT1	YARS1	YARS2	ZAP70	ZBTB24	ZBTB42	ZC4H2
ZFPM2	ZMPSTE24	ZMYND10	ZNF423	ZSWIM6
