# Supplementary material for: Clinical and genetic features of primary ciliary dyskinesia in a cohort of consecutive clinically suspect children in western China
Source: BMC Pediatr. 2022 Jul 8;22:402. doi: 10.1186/s12887-022-03469-x (PMC9264530; doi:10.1186/s12887-022-03469-x)
Supplement: Supplementary file 2 — Additional file 2. [file 12887_2022_3469_MOESM2_ESM.xlsx]

## Sheet: 重儿38例基因电镜结果 (2)
patients	name	Sex	Gene	variant: coding	variant: protein	Type mutation	source	mutation on state	ACMG	Ref	TEM	Final diagnose	sequencing strategy
P1		F	DNAH11	c.7999C>T	p.Q2667X	Nonsense	M	Comp het	Path	Na	Normal	definite	panel	PVS+PM2+PM3
			DNAH11	c.10691+2T>G	Na	Splic site	P		Path	Na				PVS+PM2+PM3
P2		F	DNAH11	c.1295delA	p.Asn432fs	Frame shift	P	Comp het	LP	Na	NA	definite	panel		金域
			DNAH11	c.1304T>A	p.Phe435Tyr	Missense	M		VUS	Na
			DNAH11	c.3426-1G>A	Na	Splic site	M		Path	Na
P3		M	HYDIN	c.14641delG	p.V4881fs	Frame shift	M	Comp het	Path	Na	Normal	definite	panel	PVS+PM2+PM3	迈基诺
			HYDIN	c.7159-1G>A	Na	Splic site	P		Path	Na				PVS+PM2+PM3
			HYDIN	c.11602A>G	p.T3868A	missense	P		VUS	Na
			DNAAF1	c.353-5G>A	Na	Splic site	p		VUS	Na
			DNAAF1	c.1300G>A	p.G434R	missense	M		VUS	Na
P4		M	PIH1D3	Xq22.3(103903560-106846604)x0	Na	Deletion	M	Hemi	Path	Na	MTD/CA	definite	whole exon		迈基诺
P4-1		M	PIH1D3	Xq22.3(103707506-106837135)x0	Na	Deletion	M	Hemi	Path	Na	NA	definite	CNV sequence		迈基诺
P5		M	CCDC40	c.2677A>T	p.K893X,250	Nonsense	P	Comp het	Path	Na	NA	definite	whole exon	PVS1+PS1+PM2+PM3	金域
			CCDC40	c.993_c.994insT	p.Y332Lfs*2	Frame shift	M		LP	Na				PVS1+PS1+PM2+PM3
P5-1		F	CCDC40	c.2677A>T	p.K893X,250	Nonsense	P	Comp het	Path	Na	IDA/MTD/CA	definite	sanger sequence	PVS1+PS1+PM2+PM3	金域
			CCDC40	c.993_c.994insT	p.Y332Lfs*2	Frame shift	M		LP	Na				PVS1+PS1+PM2+PM3
P6		M	DNAI2	c.262delC	p.(Leu88fs)	Frame shift	M/P	Hom	LP	Na	NA	definite	panel		金域
P7		F	LRRC6	c.1019dupA	p.Y340_V3 41delinsX	Nonsense	M/P	Hom	LP	Na	MTD	definite	panel		迈基诺
P8		M	RSPH9	c.578delC	p.P193fs*4	Frame shift	M/P	Hom	LP	Na	MTD/CA	definite	panel
P9		M	CCNO	c.267-268insAGCCC	p.V90Sfs*6	Frame shift	M	Comp het	Path	PMID:24747639	Acilia	definite	panel	PVS1+PS1+PM2+PM3	迈基诺
			CCNO	c.262-263insGGCCC	p.Q88Rfs*8	Frame shift	P		Path	PMID:24747639				PVS1+PS1+PM2+PM3
P10		F	RSPH4A	c.922-1G >A	Na	Splic site	M	Comp het	LP	Na	Acilia	definite	panel	PVS+PM2+PM3	迈基诺
			RSPH4A	c.1069G >A	p.G357R	Missense	P		VUS	Na				PM2
P17		F	DNAH11	c.11498C>T	p.A3833V	Missense	P	Comp het	VUS	Na	NA	definite	whole exon		金域
			DNAH11	c.7891T>A	p.F2631I	Missense	M		VUS	Na
P24		M	DRC1	c.880G>A	p.Asp294Asn	Missense	P	Het	VUS	Na	ODA+IDA	definite	whole exon		金域
			CCDC103	c.182G>A	p.Arg61Gln	Missense	P	Het	VUS	Na
			NME8	c.416A>T	p.Asp139Val	Missense	M	Het	VUS	Na
P25		M	HYDIN	c.7039C>T	p.(Gln2347*)	Nonsense	P	Het	LP	Na	ODA+IDA	definite	whole exon		金域
			NME8	c.1059dupA	p.(Ser354Ilefs)	Frame shift	M	Het	LP	Na
			RSPH4A	c.2T>C	Na	Splic site	M	Het	LP	Na
			DNAH5	c.13286G>A	p.(Arg4429Gln)	Missense	M	Het	VUS	Na
P36		M	Negative								ODA+IDA	definite	whole exon		迈基诺
P10		F	RSPH4A	c.922-1G >A	Na	Splic site	M	Comp het	LP	Na	Acilia	definite	panel	PVS+PM2+PM3	迈基诺
			RSPH4A	c.1069G >A	p.G357R	Missense	P		VUS	Na				PM2
P11	班明阳	F	HYDIN	c.589C>T	p.R197X	Nonsense	P	Comp het	LP	Na	NA	indetermined	panel		迈基诺
			HYDIN	c.11401G>A	p.A3801T	Missense	M		VUS	Na
			HYDIN	c.4757G>A	p.R1586H	Missense	M		VUS	Na
			DNAH5	c.9022G>A	p.G3008R	Missense	P		VUS	Na
			DNAH5	c.5115-4G>A	Na	Splic site	M		LP	Na
P12		F	CCNO	c.323delT	p.Phe108fs	Frame shift	M	Comp het	Path	Na	NA	indetermined	whole exon	PVS1+PS1+PM2+PM3	金域
			CCNO	c.571G>A	p.Glu191Lys	Missense	P		VUS	Na				PVS+PM2+PM3
P13		M	DNAAF3	c.203delC	p.P68fs*48	Frame shift	M	Comp het	LP	Na	Acilia	indetermined	panel	PVS1+PM2	迈基诺
			DNAAF3	c.725G>C	p.W242S	Missense	P		VUS	Na				PM2+PM3
P14		F	DNAH1	c.1286+1G>A	Na	Splic site	P	Comp het	LP	Na	NA	indetermined	whole exon		迈基诺
			DNAH1	c.12617G>A	p.R4206H	Missense	M		VUS	Na
P15		M	DNAH5	c.11029-2A>T	Na	Splic site	M	Comp het	Path	Na	NA	indetermined	panel		金域
			DNAH5	c.2980C>T	p.Arg994Trp	Missense	P		VUS	Na
			DNAH5	c.1060T>A	p.Cys354Ser	Missense	P		VUS	Na
P16		M	RPGR	c.340+1G> A	Na	Splic site	M	Hemi	LP	PMID:24938718	Acilia	definite	whole exon	PVS +PM	迈基诺
			HYDIN	c.14081G>A	p.R4694H	Missense	M	Comp het	VUS	Na				PM2
			HYDIN	c.3919G>T	p.V1307L	Missense	P		VUS	Na				PM2
P17		F	DNAH11	c.11498C>T	p.A3833V	Missense	P	Comp het	VUS	Na	NA	definite	whole exon		金域
			DNAH11	c.7891T>A	p.F2631I	Missense	M		VUS	Na
P18		F	DNAH11	c.7292G>T	p.Ser2431Ile	Missense	M	Comp het	VUS	Na	NA		whole exon		金域
			DNAH11	c.9017C>T	p.Thr3006Met	Missense	M		VUS	Na
P19		M	DNAI2	c.124G>A	p.V42M	Missense	P	Comp het	VUS	Na	No axonemal structure	indetermined	panel	PM 2	迈基诺
			DNAI2	c.166G>A	p.D554N	Missense	M		VUS	Na				PM 2
P20		F	DNAH1	c.2912G>A	p.(Arg971His）	Missense	P	Comp het	VUS	Na	MTD/CA	indetermined	whole exon		金域
			DNAH1	c8599A>G	p.(Thr2867Ala）	Missense	M		VUS	Na
P21		M	DNAH1	c.3836A>G	p.K1279R	Missense	M	Comp het	VUS	PMID:2857761	Normal	indetermined	whole exome	PM2+BP4	迈基诺
			DNAH1	c.10925A>C	p.D3642A	Missense	P		VUS	Na				PM2
P22		F	HYDIN	c.2125C>T	p.H709Y	Missense	M	Comp het	VUS	Na	Normal	indetermined	panel	PM2	迈基诺
			HYDIN	c.1091T>C	p.F364S	Missense	P		VUS	Na				Na
P23		F	HYDIN	c.607C>T	p.P203S	Missense	P	Comp het	VUS	Na	Normal	indetermined	whole exon	PM2+PP3	迈基诺
			HYDIN	c.8104G>A	p.A2702T	Missense	de novo		VUS	Na				PM2+BP4
P24		M	DRC1	c.880G>A	p.Asp294Asn	Missense	P	Het	VUS	Na	ODA+IDA	definite	whole exon		金域
			CCDC103	c.182G>A	p.Arg61Gln	Missense	P	Het	VUS	Na
			NME8	c.416A>T	p.Asp139Val	Missense	M	Het	VUS	Na
P25		M	HYDIN	c.7039C>T	p.(Gln2347*)	Nonsense	P	Het	LP	Na	ODA+IDA	definite	whole exon		金域
			NME8	c.1059dupA	p.(Ser354Ilefs)	Frame shift	M	Het	LP	Na
			RSPH4A	c.2T>C	Na	Splic site	M	Het	LP	Na
			DNAH5	c.13286G>A	p.(Arg4429Gln)	Missense	M	Het	VUS	Na
P26		M	DNAH11	c.352-9T>C	Na	Splic site	/	Het	VUS	Na	MTD/CA（9+1）	indetermined	panel		迈基诺
			DNAI1	c.1999A>G	p.K667E	Missense	/	Het	VUS	Na
			DRC1	c.1519A>C	p.I507L	Missense	/	Het	VUS	Na
P27		F	GAS8	c.551A>C	p.Glu184Ala	Missense	P	Het	VUS	Na	No axonemal structure	indetermined	panel		金域
			DNAH11	c.10411G>A	p.Glu3471Lys	Missense	P	Het	VUS	Na
P28		F	DNAH11	c.10055C>T	p.T3352M	Missense	/	Het	VUS	Na	MTD	indetermined	panel		迈基诺
P29		F	CCDC39	c.313G>C	p.E105Q	Missense	/	Het	VUS	Na	No axonemal structure	indetermined	panel		迈基诺
P30		F	RSPH3	c.127G>C	p.G43R	Missense	P	Het	VUS	Na	NA	indetermined	panel		迈基诺
P31		F	DNAH11	c.6143C>G	p.T2048R	Missense	/	Het	VUS	Na	No axonemal structure	indetermined	panel		迈基诺
			DYX1C1	c.1096T>G	p.L366V	Missense	/	Het	VUS	Na
			CENPF	c.6905G>A	p.S2302N	Missense	/	Het	VUS	Na
P32		F	DNAH11	c.9166A>G	p.S3056G	Missense	/	Het	VUS	Na	NA	indetermined	whole exon		迈基诺
			HYDIN	c.11803C>G	p.Q3935E	Missense	/	Het	VUS	Na
P33		M	CCDC65	c.471-7C>G	Na	Splic site	P	Het	VUS	Na	Normal	indetermined	whole exon		金域
			DNAAF2	c.190G>C	Gly64Arg	Missense	P	Het	VUS	Na
P34		M	DNAI1	c.1795G>A	p.A599T	Missense	/	Het	VUS	Na	NA	indetermined	whole exon		迈基诺
P35		M	DNAH11	c.9574G>A	p.(Ala3192Thr)	Missense	P	Het	VUS	Na	NA	indetermined	panel		金域
P36		M	Negative								ODA+IDA	definite	whole exon		迈基诺

## Sheet: genes and TEM
Genes and TEM results for the 38 patients
patients	Sex	Gene	variant: coding	variant: protein	Type mutation	source	mutation on state	ACMG	TEM
P1	F	DNAH11	c.7999C>T	p.Q2667X	Nonsense	M	Compound heterozygous	Path	Normal
		DNAH11	c.10691+2T>G	Na	Splic site	P		Path
P2	F	DNAH11	c.1295delA	p.Asn432fs	Frame shift	P	Compound heterozygous	LP	NA
		DNAH11	c.1304T>A	p.Phe435Tyr	Missense	M		VUS
		DNAH11	c.3426-1G>A	Na	Splic site	M		Path
P3	M	HYDIN	c.14641delG	p.V4881fs	Frame shift	M	Compound heterozygous	Path	Normal
		HYDIN	c.7159-1G>A	Na	Splic site	P		Path
		HYDIN	c.11602A>G	p.T3868A	missense	P		VUS
		DNAAF1	c.353-5G>A	Na	Splic site	p		VUS
		DNAAF1	c.1300G>A	p.G434R	missense	M		VUS
P4	M	PIH1D3	Xq22.3(103903560-106846604)x0	Na	Deletion	M	Hemizygous	Path	MTD/CA
P4-1	M	PIH1D3	Xq22.3(103707506-106837135)x0	Na	Deletion	M	Hemizygous	Path	NA
P5	M	CCDC40	c.2677A>T	p.K893X,250	Nonsense	P	Compound heterozygous	Path	NA
		CCDC40	c.993_c.994insT	p.Y332Lfs*2	Frame shift	M		LP
P5-1	F	CCDC40	c.2677A>T	p.K893X,250	Nonsense	P	Compound heterozygous	Path	IDA/MTD/CA
		CCDC40	c.993_c.994insT	p.Y332Lfs*2	Frame shift	M		LP
P6	M	DNAI2	c.262delC	p.(Leu88fs)	Frame shift	M/P	Homozygous	LP	NA
P7	F	LRRC6	c.1019dupA	p.Y340_V3 41delinsX	Nonsense	M/P	Homozygous	LP	MTD
P8	M	RSPH9	c.578delC	p.P193fs*4	Frame shift	M/P	Homozygous	LP	MTD/CA
P9	M	CCNO	c.267-268insAGCCC	p.V90Sfs*6	Frame shift	M	Compound heterozygous	Path	Acilia
		CCNO	c.262-263insGGCCC	p.Q88Rfs*8	Frame shift	P		Path
P10	F	RSPH4A	c.922-1G >A	Na	Splic site	M	Compound heterozygous	LP	Acilia
		RSPH4A	c.1069G >A	p.G357R	Missense	P		VUS
P11	F	HYDIN	c.589C>T	p.R197X	Nonsense	P	Compound heterozygous	LP	NA
		HYDIN	c.11401G>A	p.A3801T	Missense	M		VUS
		HYDIN	c.4757G>A	p.R1586H	Missense	M		VUS
		DNAH5	c.9022G>A	p.G3008R	Missense	P		VUS
		DNAH5	c.5115-4G>A	Na	Splic site	M		LP
P12	F	CCNO	c.323delT	p.Phe108fs	Frame shift	M	Compound heterozygous	Path	NA
		CCNO	c.571G>A	p.Glu191Lys	Missense	P		VUS
P13	M	DNAAF3	c.203delC	p.P68fs*48	Frame shift	M	Compound heterozygous	LP	Acilia
		DNAAF3	c.725G>C	p.W242S	Missense	P		VUS
P14	F	DNAH1	c.1286+1G>A	Na	Splic site	P	Compound heterozygous	LP	NA
		DNAH1	c.12617G>A	p.R4206H	Missense	M		VUS
P15	M	DNAH5	c.11029-2A>T	Na	Splic site	M	Compound heterozygous	Path	NA
		DNAH5	c.2980C>T	p.Arg994Trp	Missense	P		VUS
		DNAH5	c.1060T>A	p.Cys354Ser	Missense	P		VUS
P16	M	RPGR	c.340+1G> A	Na	Splic site	M	Hemi	LP	Acilia
		HYDIN	c.14081G>A	p.R4694H	Missense	M	Compound heterozygous	VUS
		HYDIN	c.3919G>T	p.V1307L	Missense	P		VUS
P17	F	DNAH11	c.11498C>T	p.A3833V	Missense	P	Compound heterozygous	VUS	NA
		DNAH11	c.7891T>A	p.F2631I	Missense	M		VUS
P18	F	DNAH11	c.7292G>T	p.Ser2431Ile	Missense	M	Compound heterozygous	VUS	NA
		DNAH11	c.9017C>T	p.Thr3006Met	Missense	M		VUS
P19	M	DNAI2	c.124G>A	p.V42M	Missense	P	Compound heterozygous	VUS	No axonemal structure
		DNAI2	c.166G>A	p.D554N	Missense	M		VUS
P20	F	DNAH1	c.2912G>A	p.(Arg971His）	Missense	P	Compound heterozygous	VUS	MTD/CA
		DNAH1	c8599A>G	p.(Thr2867Ala）	Missense	M		VUS
P21	M	DNAH1	c.3836A>G	p.K1279R	Missense	M	Compound heterozygous	VUS	Normal
		DNAH1	c.10925A>C	p.D3642A	Missense	P		VUS
P22	F	HYDIN	c.2125C>T	p.H709Y	Missense	M	Compound heterozygous	VUS	Normal
		HYDIN	c.1091T>C	p.F364S	Missense	P		VUS
P23	F	HYDIN	c.607C>T	p.P203S	Missense	P	Compound heterozygous	VUS	Normal
		HYDIN	c.8104G>A	p.A2702T	Missense	de novo		VUS
P24	M	DRC1	c.880G>A	p.Asp294Asn	Missense	P	heterozygous	VUS	ODA+IDA
		CCDC103	c.182G>A	p.Arg61Gln	Missense	P	heterozygous	VUS
		NME8	c.416A>T	p.Asp139Val	Missense	M	heterozygous	VUS
P25	M	HYDIN	c.7039C>T	p.(Gln2347*)	Nonsense	P	heterozygous	LP	ODA+IDA
		NME8	c.1059dupA	p.(Ser354Ilefs)	Frame shift	M	heterozygous	LP
		RSPH4A	c.2T>C	Na	Splic site	M	heterozygous	LP
		DNAH5	c.13286G>A	p.(Arg4429Gln)	Missense	M	heterozygous	VUS
P26	M	DNAH11	c.352-9T>C	Na	Splic site	/	heterozygous	VUS	MTD/CA（9+1）
		DNAI1	c.1999A>G	p.K667E	Missense	/	heterozygous	VUS
		DRC1	c.1519A>C	p.I507L	Missense	/	heterozygous	VUS
P27	F	GAS8	c.551A>C	p.Glu184Ala	Missense	P	heterozygous	VUS	No axonemal structure
		DNAH11	c.10411G>A	p.Glu3471Lys	Missense	P	heterozygous	VUS
P28	F	DNAH11	c.10055C>T	p.T3352M	Missense	/	heterozygous	VUS	MTD
P29	F	CCDC39	c.313G>C	p.E105Q	Missense	/	heterozygous	VUS	No axonemal structure
P30	F	RSPH3	c.127G>C	p.G43R	Missense	P	heterozygous	VUS	NA
P31	F	DNAH11	c.6143C>G	p.T2048R	Missense	/	heterozygous	VUS	No axonemal structure
		DYX1C1	c.1096T>G	p.L366V	Missense	/	heterozygous	VUS
		CENPF	c.6905G>A	p.S2302N	Missense	/	heterozygous	VUS
P32	F	DNAH11	c.9166A>G	p.S3056G	Missense	/	heterozygous	VUS	NA
		HYDIN	c.11803C>G	p.Q3935E	Missense	/	heterozygous	VUS
P33	M	CCDC65	c.471-7C>G	Na	Splic site	P	heterozygous	VUS	Normal
		DNAAF2	c.190G>C	Gly64Arg	Missense	P	heterozygous	VUS
P34	M	DNAI1	c.1795G>A	p.A599T	Missense	/	heterozygous	VUS	NA
P35	M	DNAH11	c.9574G>A	p.(Ala3192Thr)	Missense	P	heterozygous	VUS	NA
P36	M	Negative							ODA+IDA
IDA=inner dynein arm; M=maternal; P=paternal; NA=not applicable; ODA=outer dynein arm; TEM=transmission electron microscopy; MTD=microtubular disorganization; CA= central apparatus; Path=pathogenic; VUS= variants of uncertain significance
